# Supplementary material for: Activity and Safety of Immune Checkpoint Inhibitors in Neuroendocrine Neoplasms: A Systematic Review and Meta-Analysis
Source: Pharmaceuticals (Basel). 2021 May 17;14(5):476. doi: 10.3390/ph14050476 (PMC8155858; doi:10.3390/ph14050476)
Supplement: Supplementary file 1 [file pharmaceuticals-14-00476-s001.zip]

Archive with 1 entries (1 files):
- pharmaceuticals-1218854-supplementary.pdf
